# Supplementary material for: Prevalence and Predictors of COVID-19 Vaccination Acceptance among Greek Health Care Workers and Administrative Officers of Primary Health Care Centers: A Nationwide Study Indicating Aspects for a Role Model
Source: Vaccines (Basel). 2022 May 12;10(5):765. doi: 10.3390/vaccines10050765 (PMC9142949; doi:10.3390/vaccines10050765)
Supplement: Supplementary file 1 [file vaccines-10-00765-s001.zip]

Archive with 1 entries (1 files):
- vaccines-1684568-supplementary.pdf
